# Supplementary material for: Conditional cash transfers and gender constructions: A unique dataset on women in Buenaventura, Colombia
Source: Data Brief. 2020 Sep 7;32:106290. doi: 10.1016/j.dib.2020.106290 (PMC7509188; doi:10.1016/j.dib.2020.106290)
Supplement: Supplementary file 1 [file mmc1.xml]

<?xml version="1.0" encoding="utf-8" standalone="no"?>
<data>
  <datasets>
    <author>bzuluaga@icesi.edu.co</author>
    <type>0</type>
    <dataset>
      <value>6</value>
      <reason>Other (please explain)</reason>
      <comments>The database and the codebook can be downloaded from  http://oemcolombia.com/subsidios-y-construcciones-de-genero/  as indicated in the specifications table. </comments>
    </dataset>
  </datasets>
</data>
